# Supplementary material for: Comparative Efficacy of Various Exercise Therapies and Combined Treatments on Inflammatory Biomarkers and Morphological Measures of Skeletal Muscle among Older Adults with Knee Osteoarthritis: A Network Meta-Analysis
Source: Biomedicines. 2024 Jul 9;12(7):1524. doi: 10.3390/biomedicines12071524 (PMC11275072; doi:10.3390/biomedicines12071524)
Supplement: Supplementary file 1 [file biomedicines-12-01524-s001.zip]

Archive with 1 entries (1 files):
- biomedicines-3054226-supplementary.pdf
